# Supplementary material for: Interspecies interaction reduces selection for antibiotic resistance in Escherichia coli
Source: Commun Biol. 2023 Mar 27;6:331. doi: 10.1038/s42003-023-04716-2 (PMC10043022; doi:10.1038/s42003-023-04716-2)
Supplement: Supplementary file 4 — Supplementary Data 1 [file 42003_2023_4716_MOESM4_ESM.xlsx]

## Sheet: S1
Supplementary table 1. List of all the proteins and peptides identified in the three cell-free supernatants from B. subtilis exhibiting differential effect on E. coli growth
Accession	Description	Exp. q-value: Combined	Coverage [%]	# Peptides	# PSMs	# Unique Peptides	MW [kDa]	Abundance Ratio:	Abundance Ratio:
								(4S) / (1S)	(9S) / (1S)
Q07833	tRNA nuclease WapA OS=Bacillus subtilis (strain 168) OX=224308 GN=wapA PE=1 SV=2	0	4	10	39	10	258	2.74	2.591
O31803	Uncharacterized protein YncM OS=Bacillus subtilis (strain 168) OX=224308 GN=yncM PE=1 SV=1	0	46	11	28	11	26.6	4.403	11.458
Q04796	4-hydroxy-tetrahydrodipicolinate synthase OS=Bacillus subtilis (strain 168) OX=224308 GN=dapA PE=1 SV=1	0	28	7	24	7	31	7.433	0.747
P26901	Vegetative catalase OS=Bacillus subtilis (strain 168) OX=224308 GN=katA PE=1 SV=5	0	20	11	23	11	54.8	1.428	5.849
O31737	Uncharacterized protein YlqB OS=Bacillus subtilis (strain 168) OX=224308 GN=ylqB PE=1 SV=1	0	34	5	20	5	17.7	2.723	0.853
P54507	Major biofilm matrix component OS=Bacillus subtilis (strain 168) OX=224308 GN=tasA PE=1 SV=1	0	23	7	18	7	28.3	1.808	0.212
P25052	Aminopyrimidine aminohydrolase OS=Bacillus subtilis (strain 168) OX=224308 GN=tenA PE=1 SV=1	0	29	9	18	9	27.4	0.453	0.028
P39812	Glutamate synthase [NADPH] large chain OS=Bacillus subtilis (strain 168) OX=224308 GN=gltA PE=2 SV=3	0	7	11	17	11	168.7	1.621	0.434
O32213	Sulfite reductase [NADPH] hemoprotein beta-component OS=Bacillus subtilis (strain 168) OX=224308 GN=cysI PE=1 SV=1	0	16	10	17	10	64.8	0.859	0.154
P42111	Uncharacterized protein YxaL OS=Bacillus subtilis (strain 168) OX=224308 GN=yxaL PE=1 SV=3	0	16	6	16	6	43.9	1.658	1.406
O31437	Uncharacterized protein YbdO OS=Bacillus subtilis (strain 168) OX=224308 GN=ybdO PE=4 SV=1	0	28	9	15	9	44.8	6.096	2.16
P37887	Cysteine synthase OS=Bacillus subtilis (strain 168) OX=224308 GN=cysK PE=1 SV=3	0	24	8	14	8	32.8	0.028	0.027
P70994	2-hydroxymuconate tautomerase OS=Bacillus subtilis (strain 168) OX=224308 GN=ywhB PE=1 SV=3	0	52	4	14	4	7.1	0.588	0.187
O05411	Uncharacterized protein YrpD OS=Bacillus subtilis (strain 168) OX=224308 GN=yrpD PE=4 SV=1	0	27	5	12	5	24.9	1.843	2.315
P02968	Flagellin OS=Bacillus subtilis (strain 168) OX=224308 GN=hag PE=1 SV=2	0	35	10	11	10	32.6	1.662	0.339
O35010	Gamma-D-glutamyl-L-lysine dipeptidyl-peptidase OS=Bacillus subtilis (strain 168) OX=224308 GN=ykfC PE=1 SV=2	0	11	4	11	4	33	0.26	0.038
P68575	SPbeta prophage-derived stress response protein SCP1 OS=Bacillus subtilis (strain 168) OX=224308 GN=yorD PE=1 SV=1	0	35	4	10	4	12.1	0.399	0.047
O32167	Methionine-binding lipoprotein MetQ OS=Bacillus subtilis (strain 168) OX=224308 GN=metQ PE=1 SV=1	0	13	6	10	6	30.3	2.894	7.056
O31398	Uncharacterized protein YkwD OS=Bacillus subtilis (strain 168) OX=224308 GN=ykwD PE=3 SV=1	0	9	3	10	3	28	1.555	0.631
P27206	Surfactin synthase subunit 1 OS=Bacillus subtilis (strain 168) OX=224308 GN=srfAA PE=1 SV=4	0	2	6	10	6	401.9	0.847	0.076
P09339	Aconitate/2-methylaconitate hydratase OS=Bacillus subtilis (strain 168) OX=224308 GN=citB PE=1 SV=4	0	8	8	10	8	99.3	2.744	0.918
O34483	HPr kinase/phosphorylase OS=Bacillus subtilis (strain 168) OX=224308 GN=hprK PE=1 SV=3	0	11	4	10	4	34.7	0.327	0.032
P05653	DNA gyrase subunit A OS=Bacillus subtilis (strain 168) OX=224308 GN=gyrA PE=1 SV=1	0	6	6	10	6	92	0.645	0.18
P39116	Pectate lyase OS=Bacillus subtilis (strain 168) OX=224308 GN=pel PE=1 SV=1	0	8	5	10	5	45.5	2.659	14.367
P12047	Adenylosuccinate lyase OS=Bacillus subtilis (strain 168) OX=224308 GN=purB PE=1 SV=1	0	11	5	9	5	49.5	7.626	4.14
O34384	Uncharacterized protein YceE OS=Bacillus subtilis (strain 168) OX=224308 GN=yceE PE=3 SV=1	0	22	4	8	4	20.9	0.802	0.401
O34310	Pectate lyase C OS=Bacillus subtilis (strain 168) OX=224308 GN=pelC PE=1 SV=1	0	17	5	8	5	24.3	1.917	0.955
P12425	Glutamine synthetase OS=Bacillus subtilis (strain 168) OX=224308 GN=glnA PE=1 SV=3	0	14	6	8	6	50.2	4.113	2.708
P23446	Flagellar basal-body rod protein FlgG OS=Bacillus subtilis (strain 168) OX=224308 GN=flgG PE=3 SV=2	0	27	5	8	5	27.4	3.23	8.818
P96740	Gamma-DL-glutamyl hydrolase OS=Bacillus subtilis (strain 168) OX=224308 GN=pgdS PE=1 SV=2	0	12	6	7	6	45.2	6.341	0.886
P21881	Pyruvate dehydrogenase E1 component subunit alpha OS=Bacillus subtilis (strain 168) OX=224308 GN=pdhA PE=1 SV=3	0	12	5	7	5	41.5	0.32	0.157
O07597	D-alanine aminotransferase OS=Bacillus subtilis (strain 168) OX=224308 GN=dat PE=3 SV=1	0	12	3	7	3	31.2	0.421	0.147
P54326	Phage-like element PBSX protein XkdF OS=Bacillus subtilis (strain 168) OX=224308 GN=xkdF PE=4 SV=2	0	18	5	7	5	31	4.216	1.222
P54327	Phage-like element PBSX protein XkdG OS=Bacillus subtilis (strain 168) OX=224308 GN=xkdG PE=1 SV=1	0	16	5	7	5	34.6	2.418	0.729
P37531	Cortical fragment-lytic enzyme OS=Bacillus subtilis (strain 168) OX=224308 GN=sleL PE=1 SV=2	0	6	4	7	4	49.1	0.024	0.015
P54535	Arginine-binding extracellular protein ArtP OS=Bacillus subtilis (strain 168) OX=224308 GN=artP PE=1 SV=1	0	8	3	7	3	28.3	2.284	2.093
P40740	Aryl-phospho-beta-D-glucosidase BglH OS=Bacillus subtilis (strain 168) OX=224308 GN=bglH PE=1 SV=2	0	7	4	7	4	53.3	0.048	0.01
P94521	Putative aminopeptidase YsdC OS=Bacillus subtilis (strain 168) OX=224308 GN=ysdC PE=1 SV=1	0	12	5	7	5	39.2	0.221	0.076
Q06320	Sporulation-specific N-acetylmuramoyl-L-alanine amidase OS=Bacillus subtilis (strain 168) OX=224308 GN=cwlC PE=1 SV=1	0	24	5	7	5	27.1	0.305	0.065
P37815	ATP synthase subunit c OS=Bacillus subtilis (strain 168) OX=224308 GN=atpE PE=1 SV=1	0	23	2	7	2	7.1	0.401	0.133
P54331	Phage-like element PBSX protein XkdK OS=Bacillus subtilis (strain 168) OX=224308 GN=xkdK PE=3 SV=2	0	10	5	7	5	50.2	6.671	1.615
O31643	Uncharacterized protein YjdB OS=Bacillus subtilis (strain 168) OX=224308 GN=yjdB PE=2 SV=1	0	30	4	6	4	12.4	4.618	0.817
P39645	Coproheme decarboxylase OS=Bacillus subtilis (strain 168) OX=224308 GN=chdC PE=3 SV=1	0	9	3	6	3	29.5	1.406	0.373
P39793	Penicillin-binding protein 1A/1B OS=Bacillus subtilis (strain 168) OX=224308 GN=ponA PE=1 SV=1	0	11	5	6	5	99.5	1.717	1.675
P54341	Phage-like element PBSX protein XkdV OS=Bacillus subtilis (strain 168) OX=224308 GN=xkdV PE=4 SV=1	0	7	5	6	5	77	3.675	1.016
P70962	Response regulator aspartate phosphatase B OS=Bacillus subtilis (strain 168) OX=224308 GN=rapB PE=3 SV=1	0	7	4	6	4	45	0.048	0.032
P12669	DNA-entry nuclease inhibitor OS=Bacillus subtilis (strain 168) OX=224308 GN=nin PE=1 SV=1	0	27	3	6	3	15	1.168	0.106
P37940	2-oxoisovalerate dehydrogenase subunit alpha OS=Bacillus subtilis (strain 168) OX=224308 GN=bfmBAA PE=1 SV=1	0	12	5	6	5	36.3	0.334	0.114
O34683	Imidazoleglycerol-phosphate dehydratase OS=Bacillus subtilis (strain 168) OX=224308 GN=hisB PE=3 SV=1	0	9	2	6	2	21.5	0.327	0.114
P50848	Carboxypeptidase 1 OS=Bacillus subtilis (strain 168) OX=224308 GN=ypwA PE=1 SV=1	0	7	5	6	5	58.1	0.288	0.067
P28823	Dihydroneopterin aldolase OS=Bacillus subtilis (strain 168) OX=224308 GN=folB PE=3 SV=1	0	21	3	6	3	13.5	0.273	0.059
O34651	Histidinol dehydrogenase OS=Bacillus subtilis (strain 168) OX=224308 GN=hisD PE=3 SV=1	0	8	5	6	5	46.2	1.144	0.133
P32959	Penicillin-binding protein 4* OS=Bacillus subtilis (strain 168) OX=224308 GN=pbpE PE=1 SV=1	0	8	4	6	4	51.4	1.154	0.787
O32087	Uncharacterized membrane protein YuzA OS=Bacillus subtilis (strain 168) OX=224308 GN=yuzA PE=4 SV=1	0	14	2	6	2	8.5	1.054	0.145
P10725	Alanine racemase 1 OS=Bacillus subtilis (strain 168) OX=224308 GN=alr1 PE=3 SV=2	0	8	3	6	3	43.2	0.437	0.033
P42964	Uncharacterized membrane protein YcsG OS=Bacillus subtilis (strain 168) OX=224308 GN=ycsG PE=3 SV=4	0	5	3	5	3	42.1	0.762	0.063
O34364	Probable oligo-1,6-glucosidase 2 OS=Bacillus subtilis (strain 168) OX=224308 GN=ycdG PE=2 SV=1	0	6	4	5	4	65.8	0.859	0.128
P54533	Dihydrolipoyl dehydrogenase OS=Bacillus subtilis (strain 168) OX=224308 GN=bfmBC PE=3 SV=1	0	8	4	5	4	50.4	1.059	0.228
P50843	4-deoxy-L-threo-5-hexosulose-uronate ketol-isomerase OS=Bacillus subtilis (strain 168) OX=224308 GN=kduI PE=2 SV=1	0	16	5	5	5	31.1	0.113	0.032
O34767	Oxalate decarboxylase OxdD OS=Bacillus subtilis (strain 168) OX=224308 GN=oxdD PE=1 SV=1	0	7	3	5	3	43.5	0.11	0.034
Q04747	Surfactin synthase subunit 2 OS=Bacillus subtilis (strain 168) OX=224308 GN=srfAB PE=1 SV=3	0	1	4	5	4	400.7	0.076	0.01
Q05873	Valine--tRNA ligase OS=Bacillus subtilis (strain 168) OX=224308 GN=valS PE=1 SV=3	0	4	4	5	4	101.7	0.246	0.074
P46338	Phosphate-binding protein PstS OS=Bacillus subtilis (strain 168) OX=224308 GN=pstS PE=3 SV=1	0	10	3	5	3	31.7	0.559	0.11
P33189	Uncharacterized aminotransferase YhxA OS=Bacillus subtilis (strain 168) OX=224308 GN=yhxA PE=3 SV=4	0	8	3	5	3	49.8	0.565	0.099
P39070	ATP-dependent protease subunit ClpQ OS=Bacillus subtilis (strain 168) OX=224308 GN=clpQ PE=1 SV=1	0	9	3	5	3	19.5	0.589	0.349
P42091	Protein CgeC OS=Bacillus subtilis (strain 168) OX=224308 GN=cgeC PE=4 SV=1	0	21	3	5	3	11.4	0.116	0.031
P37941	2-oxoisovalerate dehydrogenase subunit beta OS=Bacillus subtilis (strain 168) OX=224308 GN=bfmBAB PE=1 SV=1	0	7	2	5	2	35.8	0.193	0.032
P40871	2,3-dihydroxybenzoate-AMP ligase OS=Bacillus subtilis (strain 168) OX=224308 GN=dhbE PE=1 SV=2	0	8	4	5	4	59.9	0.932	0.064
P54334	Phage-like element PBSX protein XkdO OS=Bacillus subtilis (strain 168) OX=224308 GN=xkdO PE=4 SV=2	0	3	5	5	5	145.1	1.705	0.396
Q02113	Amidase enhancer OS=Bacillus subtilis (strain 168) OX=224308 GN=lytB PE=1 SV=1	0	7	5	5	5	76.7	4.097	28.715
O31605	Oligoendopeptidase F homolog OS=Bacillus subtilis (strain 168) OX=224308 GN=yjbG PE=3 SV=2	0	5	4	5	4	77	0.984	1.597
O34383	Uncharacterized sodium-dependent transporter YocR OS=Bacillus subtilis (strain 168) OX=224308 GN=yocR PE=3 SV=1	0	5	3	5	3	48.3	0.529	0.03
O07629	Uncharacterized protein YlaE OS=Bacillus subtilis (strain 168) OX=224308 GN=ylaE PE=3 SV=1	0	8	2	4	2	22.4	4.964	2.114
P16396	Minor extracellular protease Epr OS=Bacillus subtilis (strain 168) OX=224308 GN=epr PE=2 SV=1	0	4	3	4	3	69.7	1.885	3.031
P37808	ATP synthase subunit alpha OS=Bacillus subtilis (strain 168) OX=224308 GN=atpA PE=1 SV=3	0	7	4	4	4	54.6	1.629	0.269
P54340	Phage-like element PBSX protein XkdU OS=Bacillus subtilis (strain 168) OX=224308 GN=xkdU PE=4 SV=1	0	9	2	4	2	22.2	3.877	2.015
P39620	Spore coat protein GerQ OS=Bacillus subtilis (strain 168) OX=224308 GN=gerQ PE=1 SV=1	0	9	2	4	2	20.3	0.051	0.065
P19669	Transaldolase OS=Bacillus subtilis (strain 168) OX=224308 GN=tal PE=1 SV=4	0	7	2	4	2	23	1.619	0.109
P39797	Phage-like element PBSX protein XepA OS=Bacillus subtilis (strain 168) OX=224308 GN=xepA PE=1 SV=3	0	13	3	4	3	30.3	3.546	8.134
P53555	L-Lysine--8-amino-7-oxononanoate transaminase OS=Bacillus subtilis (strain 168) OX=224308 GN=bioK PE=1 SV=1	0	6	4	4	4	50.1	0.983	0.136
P46913	Menaquinol-cytochrome c reductase cytochrome b/c subunit OS=Bacillus subtilis (strain 168) OX=224308 GN=qcrC PE=3 SV=1	0	6	2	4	2	28.1	1.463	1.722
P18429	Endo-1,4-beta-xylanase A OS=Bacillus subtilis (strain 168) OX=224308 GN=xynA PE=1 SV=1	0	11	2	4	2	23.3	1.86	14.148
Q04789	Acetolactate synthase OS=Bacillus subtilis (strain 168) OX=224308 GN=alsS PE=2 SV=3	0	3	2	4	2	62	0.13	0.078
P54481	Uncharacterized protein YqfX OS=Bacillus subtilis (strain 168) OX=224308 GN=yqfX PE=4 SV=1	0	7	1	4	1	13.9	0.208	0.026
O31567	Probable siderophore-binding lipoprotein YfiY OS=Bacillus subtilis (strain 168) OX=224308 GN=yfiY PE=1 SV=1	0	4	2	4	2	36.3	8.618	15.95
P54325	Phage-like element PBSX protein XkdE OS=Bacillus subtilis (strain 168) OX=224308 GN=xkdE PE=3 SV=2	0	8	4	4	4	56.3	4.624	0.922
P21882	Pyruvate dehydrogenase E1 component subunit beta OS=Bacillus subtilis (strain 168) OX=224308 GN=pdhB PE=3 SV=2	0	12	4	4	4	35.5	0.405	0.097
O05252	ABC transporter guanosine-binding protein NupN OS=Bacillus subtilis (strain 168) OX=224308 GN=nupN PE=1 SV=2	0	2	1	4	1	38.3	0.252	0.071
P80860	Glucose-6-phosphate isomerase OS=Bacillus subtilis (strain 168) OX=224308 GN=pgi PE=1 SV=4	0	5	2	4	2	50.5	8.38	2.507
P39126	Isocitrate dehydrogenase [NADP] OS=Bacillus subtilis (strain 168) OX=224308 GN=icd PE=1 SV=1	0	4	2	4	2	46.4	1.509	1.036
O34645	Alpha-galactosidase OS=Bacillus subtilis (strain 168) OX=224308 GN=melA PE=1 SV=1	0	5	3	4	3	49.2	0.231	0.028
O34691	Putative niacin/nicotinamide transporter NaiP OS=Bacillus subtilis (strain 168) OX=224308 GN=naiP PE=1 SV=1	0	2	1	3	1	43.7	0.318	0.068
P45745	Dimodular nonribosomal peptide synthase OS=Bacillus subtilis (strain 168) OX=224308 GN=dhbF PE=1 SV=4	0	1	3	3	3	263.6	0.095	0.041
Q08352	Alanine dehydrogenase OS=Bacillus subtilis (strain 168) OX=224308 GN=ald PE=1 SV=1	0	6	2	3	2	39.7	0.686	0.761
P54423	Cell wall-associated protease OS=Bacillus subtilis (strain 168) OX=224308 GN=wprA PE=1 SV=2	0	4	3	3	3	96.4	1.004	0.3
O07576	Uncharacterized amino acid permease YhdG OS=Bacillus subtilis (strain 168) OX=224308 GN=yhdG PE=2 SV=1	0	4	2	3	2	49.7	0.427	0.038
O32264	Probable 2-ketogluconate reductase OS=Bacillus subtilis (strain 168) OX=224308 GN=yvcT PE=3 SV=1	0	6	3	3	3	36.6	1.476	0.361
O31501	Swarming motility protein SwrC OS=Bacillus subtilis (strain 168) OX=224308 GN=swrC PE=1 SV=2	0	1	1	3	1	113.4	0.562	0.059
O32005	SPbeta prophage-derived uncharacterized lipoprotein YokB OS=Bacillus subtilis (strain 168) OX=224308 GN=yokB PE=3 SV=1	0	7	2	3	2	27.3	0.33	0.064
Q45070	Glucuronoxylanase XynC OS=Bacillus subtilis (strain 168) OX=224308 GN=xynC PE=1 SV=1	0	3	2	3	2	47.3	1.799	2.71
P14016	Spore coat protein E OS=Bacillus subtilis (strain 168) OX=224308 GN=cotE PE=1 SV=1	0	13	2	3	2	21	0.766	0.121
P49786	Biotin carboxyl carrier protein of acetyl-CoA carboxylase OS=Bacillus subtilis (strain 168) OX=224308 GN=accB PE=1 SV=2	0	9	2	3	2	17.2	0.526	0.485
P16616	Porphobilinogen deaminase OS=Bacillus subtilis (strain 168) OX=224308 GN=hemC PE=3 SV=3	0	2	1	3	1	34.8	0.327	0.083
P42971	Penicillin-binding protein 3 OS=Bacillus subtilis (strain 168) OX=224308 GN=pbpC PE=1 SV=1	0	1	1	3	1	74.4	0.195	0.029
P50849	Polyribonucleotide nucleotidyltransferase OS=Bacillus subtilis (strain 168) OX=224308 GN=pnp PE=1 SV=3	0	2	1	3	1	77.4	0.254	0.106
P54531	Leucine dehydrogenase OS=Bacillus subtilis (strain 168) OX=224308 GN=yqiT PE=3 SV=1	0	5	2	3	2	40	1.871	54.912
O34375	Cell division topological determinant MinJ OS=Bacillus subtilis (strain 168) OX=224308 GN=minJ PE=1 SV=1	0	7	3	3	3	43.6	1.68	0.054
P40409	Iron-uptake system-binding protein OS=Bacillus subtilis (strain 168) OX=224308 GN=feuA PE=1 SV=1	0	9	3	3	3	35.1	4.643	5.192
O07603	Putative aminopeptidase YhfE OS=Bacillus subtilis (strain 168) OX=224308 GN=yhfE PE=3 SV=1	0	5	2	3	2	38.7	2.337	1.64
O32210	Glyoxal reductase OS=Bacillus subtilis (strain 168) OX=224308 GN=yvgN PE=1 SV=1	0	7	2	3	2	31.6	0.814	8.019
O07012	Beta-galactosidase GanA OS=Bacillus subtilis (strain 168) OX=224308 GN=ganA PE=1 SV=2	0	2	2	3	2	77.5	0.483	0.086
P94507	Undecaprenyl-diphosphatase OS=Bacillus subtilis (strain 168) OX=224308 GN=uppP PE=3 SV=2	0	3	1	3	1	30.3	0.987	0.048
P32395	Uroporphyrinogen decarboxylase OS=Bacillus subtilis (strain 168) OX=224308 GN=hemE PE=1 SV=1	0	2	1	3	1	39.6	0.29	0.024
P34956	Quinol oxidase subunit 1 OS=Bacillus subtilis (strain 168) OX=224308 GN=qoxB PE=1 SV=1	0	3	2	3	2	73.8	1.375	0.247
Q45068	Amino-acid carrier protein AlsT OS=Bacillus subtilis (strain 168) OX=224308 GN=alsT PE=2 SV=1	0	4	2	3	2	50.3	0.443	0.029
P80875	General stress protein 16U OS=Bacillus subtilis (strain 168) OX=224308 GN=yceD PE=1 SV=3	0	10	2	3	2	20.7	1.102	2.956
P80862	Phosphoserine aminotransferase OS=Bacillus subtilis (strain 168) OX=224308 GN=serC PE=1 SV=2	0	3	1	3	1	40.1	0.505	0.156
O31571	Putative NAD(P)H nitroreductase YfhC OS=Bacillus subtilis (strain 168) OX=224308 GN=yfhC PE=3 SV=1	0	10	2	3	2	22.4	2.942	0.445
O32156	Uncharacterized ABC transporter extracellular-binding protein YurO OS=Bacillus subtilis (strain 168) OX=224308 GN=yurO PE=3 SV=1	0	6	3	3	3	48	3.704	23.244
Q45596	Putative exported peptide YydF OS=Bacillus subtilis (strain 168) OX=224308 GN=yydF PE=2 SV=1	0	14	1	3	1	5.8	0.421	0.023
P40397	Uncharacterized oxidoreductase YhxC OS=Bacillus subtilis (strain 168) OX=224308 GN=yhxC PE=3 SV=2	0	15	3	3	3	30.8	0.328	0.01
P46320	Probable 6-phospho-beta-glucosidase OS=Bacillus subtilis (strain 168) OX=224308 GN=licH PE=2 SV=1	0	5	3	3	3	48.7	0.01	0.014
O07587	Putative aspartate aminotransferase YhdR OS=Bacillus subtilis (strain 168) OX=224308 GN=yhdR PE=3 SV=1	0	4	2	3	2	43.9	0.681	0.267
P54602	Endonuclease YhcR OS=Bacillus subtilis (strain 168) OX=224308 GN=yhcR PE=1 SV=1	0	4	3	3	3	132.6	3.887	18.647
P20166	PTS system glucose-specific EIICBA component OS=Bacillus subtilis (strain 168) OX=224308 GN=ptsG PE=1 SV=2	0.003	1	1	3	1	75.5	0.696	0.056
P18186	Ornithine carbamoyltransferase OS=Bacillus subtilis (strain 168) OX=224308 GN=argF PE=1 SV=1	0	3	1	3	1	34.6	1.794	0.712
O31447	Uncharacterized protein YbfG OS=Bacillus subtilis (strain 168) OX=224308 GN=ybfG PE=3 SV=1	0	2	2	3	2	79.2	2.771	0.149
O31801	Probable deoxyuridine 5'-triphosphate nucleotidohydrolase YncF OS=Bacillus subtilis (strain 168) OX=224308 GN=yncF PE=1 SV=1	0	23	3	3	2	16.4	0.438	0.034
O32060	Putative sodium/proton-dependent alanine carrier protein YrbD OS=Bacillus subtilis (strain 168) OX=224308 GN=yrbD PE=3 SV=2	0	2	1	2	1	51.5	0.178	0.036
P94427	Probable 4-aminobutyrate aminotransferase OS=Bacillus subtilis (strain 168) OX=224308 GN=gabT PE=3 SV=1	0	3	2	2	2	47.2	0.693	0.089
Q04385	Uncharacterized protein YgxA OS=Bacillus subtilis (strain 168) OX=224308 GN=ygxA PE=4 SV=2	0	5	2	2	2	34.4	0.828	0.288
P28821	Aminodeoxychorismate lyase OS=Bacillus subtilis (strain 168) OX=224308 GN=pabC PE=3 SV=1	0	5	2	2	2	33.5	0.357	0.017
P94409	Uncharacterized protein YclG OS=Bacillus subtilis (strain 168) OX=224308 GN=yclG PE=4 SV=1	0	1	1	2	1	62.8	0.017	0.024
P39804	Intracellular proteinase inhibitor OS=Bacillus subtilis (strain 168) OX=224308 GN=ipi PE=1 SV=1	0	9	1	2	1	14.1	0.408	0.132
P36430	Leucine--tRNA ligase OS=Bacillus subtilis (strain 168) OX=224308 GN=leuS PE=3 SV=3	0	3	2	2	2	91.5	0.304	0.079
O32224	FMN-dependent NADH:quinone oxidoreductase 2 OS=Bacillus subtilis (strain 168) OX=224308 GN=azoR2 PE=1 SV=1	0	8	1	2	1	23.3	0.407	0.115
P04957	Beta-glucanase OS=Bacillus subtilis (strain 168) OX=224308 GN=bglS PE=1 SV=2	0	6	2	2	2	27.3	0.863	0.496
O06993	Maltose phosphorylase OS=Bacillus subtilis (strain 168) OX=224308 GN=mdxK PE=3 SV=1	0	1	1	2	1	88.2	1.037	0.242
P39138	Arginase OS=Bacillus subtilis (strain 168) OX=224308 GN=rocF PE=1 SV=1	0	8	2	2	2	32.1	2.141	0.767
P21880	Dihydrolipoyl dehydrogenase OS=Bacillus subtilis (strain 168) OX=224308 GN=pdhD PE=3 SV=1	0	5	2	2	2	49.7	0.957	2.413
P42983	Sporulation-specific extracellular nuclease OS=Bacillus subtilis (strain 168) OX=224308 GN=nucB PE=2 SV=1	0	7	1	2	1	15	1.232	0.319
P26935	Inositol 2-dehydrogenase/D-chiro-inositol 3-dehydrogenase OS=Bacillus subtilis (strain 168) OX=224308 GN=iolG PE=1 SV=2	0	2	1	2	1	38.3	0.64	0.209
C0SP95	Copper transport protein YcnJ OS=Bacillus subtilis (strain 168) OX=224308 GN=ycnJ PE=1 SV=1	0	3	1	2	1	59.8	0.91	0.01
P54941	Iron(3+)-hydroxamate-binding protein YxeB OS=Bacillus subtilis (strain 168) OX=224308 GN=yxeB PE=1 SV=2	0	3	1	2	1	35.5	2.498	7.306
P54427	Probable beta-lactamase YbxI OS=Bacillus subtilis (strain 168) OX=224308 GN=ybxI PE=1 SV=2	0	6	2	2	2	30.6	1.022	0.375
Q02114	N-acetylmuramoyl-L-alanine amidase LytC OS=Bacillus subtilis (strain 168) OX=224308 GN=lytC PE=1 SV=1	0.003	2	1	2	1	52.6	2.907	68.284
P24139	Oligopeptide transport system permease protein OppC OS=Bacillus subtilis (strain 168) OX=224308 GN=oppC PE=2 SV=1	0	6	2	2	2	33.6	0.404	0.358
O31404	Acetoin:2,6-dichlorophenolindophenol oxidoreductase subunit alpha OS=Bacillus subtilis (strain 168) OX=224308 GN=acoA PE=2 SV=2	0	5	2	2	2	36	0.758	0.786
O31974	SPbeta prophage-derived uncharacterized protein YomK OS=Bacillus subtilis (strain 168) OX=224308 GN=yomK PE=4 SV=1	0	9	2	2	2	16.8	3.266	0.138
Q9K3A9	Uncharacterized membrane protein YdzM/YouB OS=Bacillus subtilis (strain 168) OX=224308 GN=ydzM PE=4 SV=1	0	14	1	2	1	6.5	0.746	0.44
P37491	Uncharacterized protein YybM OS=Bacillus subtilis (strain 168) OX=224308 GN=yybM PE=4 SV=1	0	3	1	2	1	29.1	0.783	0.179
P39666	Probable nicotinate-nucleotide pyrophosphorylase [carboxylating] OS=Bacillus subtilis (strain 168) OX=224308 GN=nadC PE=1 SV=2	0	3	1	2	1	31.4	3.96	0.368
P39622	Spore coat polysaccharide biosynthesis protein SpsB OS=Bacillus subtilis (strain 168) OX=224308 GN=spsB PE=4 SV=2	0	1	1	2	1	54.5	0.199	0.049
O34919	SPbeta prophage-derived deoxyuridine 5'-triphosphate nucleotidohydrolase YosS OS=Bacillus subtilis (strain 168) OX=224308 GN=yosS PE=1 SV=1	0	11	2	2	1	16.1	0.687	0.222
P37253	Ketol-acid reductoisomerase (NADP(+)) OS=Bacillus subtilis (strain 168) OX=224308 GN=ilvC PE=1 SV=1	0	4	2	2	2	37.4	0.241	0.029
O31762	Bacillibactin exporter OS=Bacillus subtilis (strain 168) OX=224308 GN=ymfD PE=1 SV=2	0	2	1	2	1	43.6	0.357	0.046
C0SP84	Putative binding protein YtlA OS=Bacillus subtilis (strain 168) OX=224308 GN=ytlA PE=3 SV=1	0	2	1	2	1	37.5	0.123	0.036
O31436	Uncharacterized protein YbdN OS=Bacillus subtilis (strain 168) OX=224308 GN=ybdN PE=3 SV=1	0	3	1	2	1	31.5	3.412	0.196
O34508	L-Ala-D/L-Glu epimerase OS=Bacillus subtilis (strain 168) OX=224308 GN=ykfB PE=1 SV=1	0	5	2	2	2	39.4	0.119	0.012
O05268	Ferredoxin--NADP reductase 2 OS=Bacillus subtilis (strain 168) OX=224308 GN=yumC PE=1 SV=2	0.003	2	1	2	1	36.8	0.63	0.084
O34987	Guanine/hypoxanthine permease PbuG OS=Bacillus subtilis (strain 168) OX=224308 GN=pbuG PE=1 SV=1	0	4	2	2	2	46.2	0.412	0.048
P49784	Stage III sporulation protein AG OS=Bacillus subtilis (strain 168) OX=224308 GN=spoIIIAG PE=4 SV=3	0	7	1	2	1	25.5	0.426	0.01
O08394	Bifunctional cytochrome P450/NADPH--P450 reductase 1 OS=Bacillus subtilis (strain 168) OX=224308 GN=cypD PE=1 SV=1	0.003	1	1	2	1	119.4	0.572	0.07
O07002	Aspartate-proton symporter OS=Bacillus subtilis (strain 168) OX=224308 GN=yveA PE=1 SV=1	0.003	1	1	2	1	57	0.491	0.132
P71042	Uncharacterized protein YwnG OS=Bacillus subtilis (strain 168) OX=224308 GN=ywnG PE=4 SV=1	0.003	4	1	2	1	18.5	0.3	0.046
P40924	Phosphoglycerate kinase OS=Bacillus subtilis (strain 168) OX=224308 GN=pgk PE=1 SV=3	0.003	2	1	2	1	42.2	4.307	3.431
P21879	Inosine-5'-monophosphate dehydrogenase OS=Bacillus subtilis (strain 168) OX=224308 GN=guaB PE=1 SV=2	0	4	2	2	2	53	0.092	0.01
Q9KWU4	Pyruvate carboxylase OS=Bacillus subtilis (strain 168) OX=224308 GN=pyc PE=3 SV=1	0	2	2	2	2	127.9	1.276	0.541
O34662	Uncharacterized aminotransferase YodT OS=Bacillus subtilis (strain 168) OX=224308 GN=yodT PE=3 SV=1	0.005	2	1	2	1	48.4	1.574	4.944
P39639	H2HPP isomerase OS=Bacillus subtilis (strain 168) OX=224308 GN=bacB PE=1 SV=1	0	9	2	2	2	26.8	0.414	0.01
P37465	Methionine--tRNA ligase OS=Bacillus subtilis (strain 168) OX=224308 GN=metG PE=3 SV=1	0	3	2	2	2	76.1	1.189	0.415
P45740	Phosphomethylpyrimidine synthase OS=Bacillus subtilis (strain 168) OX=224308 GN=thiC PE=1 SV=3	0	3	2	2	2	65.9	0.74	0.58
P37957	Lipase EstA OS=Bacillus subtilis (strain 168) OX=224308 GN=estA PE=1 SV=2	0	8	2	2	2	22.8	2.707	0.176
P39766	Uracil permease OS=Bacillus subtilis (strain 168) OX=224308 GN=pyrP PE=1 SV=2	0	4	2	2	2	45.4	0.393	0.051
P31847	Uncharacterized protein YpuA OS=Bacillus subtilis (strain 168) OX=224308 GN=ypuA PE=2 SV=2	0	10	2	2	2	31.3	0.858	0.151
O32154	Probable ABC transporter permease protein YurM OS=Bacillus subtilis (strain 168) OX=224308 GN=yurM PE=3 SV=1	0	4	1	2	1	34.1	1.463	0.287
P22250	Glutamate--tRNA ligase OS=Bacillus subtilis (strain 168) OX=224308 GN=gltX PE=3 SV=1	0	5	2	2	2	55.7	0.427	1.319
P42108	Uncharacterized protein YxaI OS=Bacillus subtilis (strain 168) OX=224308 GN=yxaI PE=4 SV=1	0	11	2	2	2	16.9	0.866	0.085
P94489	Beta-xylosidase OS=Bacillus subtilis (strain 168) OX=224308 GN=xynB PE=1 SV=2	0	2	1	2	1	61.3	0.851	0.11
P26906	Dipeptide-binding protein DppE OS=Bacillus subtilis (strain 168) OX=224308 GN=dppE PE=2 SV=4	0	3	2	2	2	61.8	4.593	18.249
Q45477	Isoleucine--tRNA ligase OS=Bacillus subtilis (strain 168) OX=224308 GN=ileS PE=3 SV=3	0	2	2	2	2	104.8	1.588	0.215
P20282	30S ribosomal protein S13 OS=Bacillus subtilis (strain 168) OX=224308 GN=rpsM PE=1 SV=3	0	9	2	2	2	13.8	1.875	0.227
O31649	Uncharacterized protein YjdH OS=Bacillus subtilis (strain 168) OX=224308 GN=yjdH PE=4 SV=2	0.003	5	1	2	1	15.2	1.233	0.486
P39790	Extracellular metalloprotease OS=Bacillus subtilis (strain 168) OX=224308 GN=mpr PE=1 SV=1	0	4	1	2	1	33.8	1.281	0.537
P94421	Petrobactin-binding protein YclQ OS=Bacillus subtilis (strain 168) OX=224308 GN=yclQ PE=1 SV=1	0	3	1	2	1	34.8	1.971	0.809
O07572	Uncharacterized protein YhjR OS=Bacillus subtilis (strain 168) OX=224308 GN=yhjR PE=4 SV=1	0.003	5	1	2	1	17.2	0.01	0.01
P10475	Endoglucanase OS=Bacillus subtilis (strain 168) OX=224308 GN=eglS PE=1 SV=1	0	3	2	2	2	55.3	2.201	2.468
O31925	SPbeta prophage-derived uncharacterized protein YoqM OS=Bacillus subtilis (strain 168) OX=224308 GN=yoqM PE=3 SV=1	0	8	1	2	1	10.6	0.724	0.095
P71043	Putative phosphinothricin acetyltransferase YwnH OS=Bacillus subtilis (strain 168) OX=224308 GN=ywnH PE=1 SV=1	0.003	5	1	2	1	18.4	1.316	0.26
O05394	Cystathionine gamma-lyase OS=Bacillus subtilis (strain 168) OX=224308 GN=mccB PE=1 SV=1	0	2	1	2	1	40.9	0.51	0.219
P04189	Subtilisin E OS=Bacillus subtilis (strain 168) OX=224308 GN=aprE PE=1 SV=3	0	5	1	2	1	39.5	0.924	0.719
O34539	Uncharacterized UDP-glucosyltransferase YjiC OS=Bacillus subtilis (strain 168) OX=224308 GN=yjiC PE=1 SV=1	0.009	2	1	2	1	44	0.326	0.039
P29141	Minor extracellular protease vpr OS=Bacillus subtilis (strain 168) OX=224308 GN=vpr PE=1 SV=1	0.003	2	1	2	1	85.6	4.811	0.904
C0H3Z9	Uncharacterized protein XkzA OS=Bacillus subtilis (strain 168) OX=224308 GN=xkzA PE=4 SV=1	0	11	2	2	2	10.4	5.454	0.855
O31669	Acireductone dioxygenase OS=Bacillus subtilis (strain 168) OX=224308 GN=mtnD PE=3 SV=1	0	4	1	2	1	20.8	1.673	0.717
Q04810	Dipicolinate synthase subunit B OS=Bacillus subtilis (strain 168) OX=224308 GN=dpaB PE=1 SV=1	0	8	2	2	2	21.9	0.018	0.02
P24010	Cytochrome c oxidase subunit 1 OS=Bacillus subtilis (strain 168) OX=224308 GN=ctaD PE=3 SV=3	0	3	2	2	2	69	0.337	0.213
P42234	Catalase-2 OS=Bacillus subtilis (strain 168) OX=224308 GN=katE PE=3 SV=2	0.003	1	1	2	1	77.4	1.25	1.732
O32161	Uncharacterized protein YurT OS=Bacillus subtilis (strain 168) OX=224308 GN=yurT PE=3 SV=1	0	6	2	2	2	14.4	0.844	0.188
P24011	Cytochrome c oxidase subunit 2 OS=Bacillus subtilis (strain 168) OX=224308 GN=ctaC PE=3 SV=2	0	2	1	2	1	40.1	0.36	0.157
O32082	Uncharacterized membrane protein YubF OS=Bacillus subtilis (strain 168) OX=224308 GN=yubF PE=4 SV=1	0	17	2	2	2	10	0.569	0.319
O32168	Methionine import system permease protein MetP OS=Bacillus subtilis (strain 168) OX=224308 GN=metP PE=1 SV=1	0	6	2	2	2	23.7	1.215	0.46
P94392	High-affinity proline transporter PutP OS=Bacillus subtilis (strain 168) OX=224308 GN=putP PE=1 SV=3	0.003	1	1	2	1	51.1	0.421	0.265
P80859	6-phosphogluconate dehydrogenase, NADP(+)-dependent, decarboxylating OS=Bacillus subtilis (strain 168) OX=224308 GN=gndA PE=1 SV=4	0	4	2	2	2	51.7	1.733	1.759
P46349	GABA permease OS=Bacillus subtilis (strain 168) OX=224308 GN=gabP PE=1 SV=3	0	1	1	1	1	51.1	2.689	0.046
P12464	DNA-directed RNA polymerase subunit delta OS=Bacillus subtilis (strain 168) OX=224308 GN=rpoE PE=1 SV=1	0.003	4	1	1	1	20.4	1.164	0.106
P54466	UPF0365 protein YqfA OS=Bacillus subtilis (strain 168) OX=224308 GN=yqfA PE=3 SV=1	0.007	2	1	1	1	35.6	1.999	0.121
P35161	Cytochrome c biogenesis protein ResB OS=Bacillus subtilis (strain 168) OX=224308 GN=resB PE=4 SV=1	0.007	1	1	1	1	61.7	0.328	0.18
O54408	GTP pyrophosphokinase OS=Bacillus subtilis (strain 168) OX=224308 GN=relA PE=1 SV=3	0.003	1	1	1	1	84.8	0.448	0.042
P39214	Methyl-accepting chemotaxis protein McpA OS=Bacillus subtilis (strain 168) OX=224308 GN=mcpA PE=1 SV=2	0.003	1	1	1	1	72.3	0.412	0.031
P46906	Arginine--tRNA ligase OS=Bacillus subtilis (strain 168) OX=224308 GN=argS PE=3 SV=2	0	2	1	1	1	62.7	1.795	1.03
O34968	Putative lipoprotein YerB OS=Bacillus subtilis (strain 168) OX=224308 GN=yerB PE=1 SV=1	0	2	1	1	1	36.9	0.336	0.048
O34918	Expansin-YoaJ OS=Bacillus subtilis (strain 168) OX=224308 GN=yoaJ PE=1 SV=1	0	3	1	1	1	25.6	48.102	9.322
P94391	1-pyrroline-5-carboxylate dehydrogenase 2 OS=Bacillus subtilis (strain 168) OX=224308 GN=putC PE=2 SV=2	0.005	2	1	1	1	56.4	0.831	0.01
P94358	Putative aldehyde dehydrogenase AldY OS=Bacillus subtilis (strain 168) OX=224308 GN=aldY PE=1 SV=1	0.003	2	1	1	1	52.8	0.662	0.323
C0SPA0	Pullulanase OS=Bacillus subtilis (strain 168) OX=224308 GN=amyX PE=1 SV=1	0	1	1	1	1	81	0.285	0.01
O05228	Na(+)/H(+) antiporter subunit F OS=Bacillus subtilis (strain 168) OX=224308 GN=mrpF PE=1 SV=2	0	9	1	1	1	10.2	0.705	0.371
P80877	5-methyltetrahydropteroyltriglutamate--homocysteine methyltransferase OS=Bacillus subtilis (strain 168) OX=224308 GN=metE PE=1 SV=4	0	1	1	1	1	86.8	3.162	7.469
O34474	Probable multidrug resistance protein YoeA OS=Bacillus subtilis (strain 168) OX=224308 GN=yoeA PE=3 SV=2	0.007	2	1	1	1	51.3	0.37	0.099
P39134	Protein PrkA OS=Bacillus subtilis (strain 168) OX=224308 GN=prkA PE=3 SV=1	0	2	1	1	1	72.8	0.876	0.406
P39803	UPF0750 membrane protein YitT OS=Bacillus subtilis (strain 168) OX=224308 GN=yitT PE=3 SV=2	0	3	1	1	1	30.5	0.315	0.039
P11469	Uncharacterized protein YsmA OS=Bacillus subtilis (strain 168) OX=224308 GN=ysmA PE=4 SV=1	0	6	1	1	1	17.1	0.049	0.024
P39800	N-acetylmuramoyl-L-alanine amidase XlyA OS=Bacillus subtilis (strain 168) OX=224308 GN=xlyA PE=1 SV=1	0	3	1	1	1	31.9	1.551	0.394
P94408	Uncharacterized transporter YclF OS=Bacillus subtilis (strain 168) OX=224308 GN=yclF PE=3 SV=2	0.012	1	1	1	1	53.2	0.231	0.024
O31858	Uncharacterized protein YojF OS=Bacillus subtilis (strain 168) OX=224308 GN=yojF PE=1 SV=1	0	8	1	1	1	13	0.321	0.045
P19406	Alkaline phosphatase 4 OS=Bacillus subtilis (strain 168) OX=224308 GN=phoA PE=1 SV=4	0.003	2	1	1	1	50.2	1.104	0.115
O34752	Phosphatidylglycerol--prolipoprotein diacylglyceryl transferase OS=Bacillus subtilis (strain 168) OX=224308 GN=lgt PE=1 SV=1	0.002	3	1	1	1	30.6	0.934	0.01
P24809	Uncharacterized protein YqxJ OS=Bacillus subtilis (strain 168) OX=224308 GN=yqxJ PE=4 SV=1	0	8	1	1	1	14.3	0.491	0.269
O32076	Uncharacterized protein YuaG OS=Bacillus subtilis (strain 168) OX=224308 GN=yuaG PE=4 SV=1	0	2	1	1	1	56	3.054	1.229
C0H3X4	Probable antitoxin YezG OS=Bacillus subtilis (strain 168) OX=224308 GN=yezG PE=1 SV=1	0.003	5	1	1	1	18	0.205	0.01
P39795	Trehalose-6-phosphate hydrolase OS=Bacillus subtilis (strain 168) OX=224308 GN=treA PE=1 SV=2	0	2	1	1	1	65.1	1.502	3.791
O05393	O-acetylserine dependent cystathionine beta-synthase OS=Bacillus subtilis (strain 168) OX=224308 GN=mccA PE=1 SV=1	0.003	2	1	1	1	33	0.155	0.064
P0CI73	Glutamine--fructose-6-phosphate aminotransferase [isomerizing] OS=Bacillus subtilis (strain 168) OX=224308 GN=glmS PE=2 SV=1	0.003	1	1	1	1	65.3	0.693	0.01
O34469	Putative ATP-dependent helicase YeeB OS=Bacillus subtilis (strain 168) OX=224308 GN=yeeB PE=3 SV=2	0.009	1	1	1	1	68.1	0.487	0.237
Q01466	Cell shape-determining protein MreC OS=Bacillus subtilis (strain 168) OX=224308 GN=mreC PE=1 SV=3	0.009	2	1	1	1	32.1	0.849	0.11
P38021	Ornithine aminotransferase OS=Bacillus subtilis (strain 168) OX=224308 GN=rocD PE=1 SV=2	0	2	1	1	1	43.7
P29727	GMP synthase [glutamine-hydrolyzing] OS=Bacillus subtilis (strain 168) OX=224308 GN=guaA PE=3 SV=3	0	2	1	1	1	57.8	0.494	0.01
P23261	Spore coat protein F OS=Bacillus subtilis (strain 168) OX=224308 GN=cotF PE=1 SV=1	0.003	5	1	1	1	18.7	0.279	0.061
P39634	1-pyrroline-5-carboxylate dehydrogenase OS=Bacillus subtilis (strain 168) OX=224308 GN=rocA PE=2 SV=1	0	2	1	1	1	56.3	0.834	0.59
O31764	Probable inactive metalloprotease YmfF OS=Bacillus subtilis (strain 168) OX=224308 GN=ymfF PE=3 SV=2	0	2	1	1	1	48.2	0.209	0.109
P94552	Intracellular exo-alpha-L-arabinofuranosidase 2 OS=Bacillus subtilis (strain 168) OX=224308 GN=abf2 PE=1 SV=2	0	1	1	1	1	56.4	0.325	0.23
O34745	Uncharacterized symporter YodF OS=Bacillus subtilis (strain 168) OX=224308 GN=yodF PE=2 SV=1	0.003	2	1	1	1	53.7	1.889	0.433
P10944	Histidine ammonia-lyase OS=Bacillus subtilis (strain 168) OX=224308 GN=hutH PE=2 SV=1	0	2	1	1	1	55.6	0.181	0.01
P13484	Poly(glycerol-phosphate) alpha-glucosyltransferase OS=Bacillus subtilis (strain 168) OX=224308 GN=tagE PE=1 SV=1	0.005	1	1	1	1	78.3	0.2	0.023
Q796Q1	Uncharacterized MFS-type transporter YitG OS=Bacillus subtilis (strain 168) OX=224308 GN=yitG PE=3 SV=1	0	2	1	1	1	45.5	0.195	0.01
P49936	Iron(3+)-hydroxamate import system permease protein FhuB OS=Bacillus subtilis (strain 168) OX=224308 GN=fhuB PE=3 SV=1	0.003	2	1	1	1	40.7	0.282	0.01
O34437	Putative ribonuclease-like protein YfkH OS=Bacillus subtilis (strain 168) OX=224308 GN=yfkH PE=4 SV=1	0.009	3	1	1	1	30.4	0.636	0.188
O05267	NADH dehydrogenase-like protein YumB OS=Bacillus subtilis (strain 168) OX=224308 GN=yumB PE=3 SV=1	0.003	2	1	1	1	44.9
O31972	Uncharacterized protein YozP OS=Bacillus subtilis (strain 168) OX=224308 GN=yozP PE=4 SV=1	0.003	6	1	1	1	12.4	0.077	0.06
P96709	Uncharacterized MFS-type transporter YdgK OS=Bacillus subtilis (strain 168) OX=224308 GN=ydgK PE=3 SV=1	0.002	2	1	1	1	42.7	0.294	0.01
P39773	2,3-bisphosphoglycerate-independent phosphoglycerate mutase OS=Bacillus subtilis (strain 168) OX=224308 GN=gpmI PE=1 SV=4	0	2	1	1	1	56.3	1.318	1.078
O31568	Probable siderophore transport system permease protein YfiZ OS=Bacillus subtilis (strain 168) OX=224308 GN=yfiZ PE=1 SV=1	0.003	2	1	1	1	35.1	0.373	0.023
P26936	Stage IV sporulation protein FA OS=Bacillus subtilis (strain 168) OX=224308 GN=spoIVFA PE=1 SV=1	0	3	1	1	1	29.6	0.438	0.147
O34382	Uncharacterized membrane protein YvoD OS=Bacillus subtilis (strain 168) OX=224308 GN=yvoD PE=4 SV=1	0	3	1	1	1	33.6	1.087	0.12
P37871	DNA-directed RNA polymerase subunit beta' OS=Bacillus subtilis (strain 168) OX=224308 GN=rpoC PE=1 SV=4	0.007	1	1	1	1	134.2	1.676	0.01
Q797B3	Lipoteichoic acid synthase 1 OS=Bacillus subtilis (strain 168) OX=224308 GN=ltaS1 PE=1 SV=1	0	1	1	1	1	73.3	0.662	0.378
O31655	Anti-sigma-I factor RsgI OS=Bacillus subtilis (strain 168) OX=224308 GN=rsgI PE=1 SV=1	0	5	1	1	1	43.6	4.208	84.042
P39646	Phosphate acetyltransferase OS=Bacillus subtilis (strain 168) OX=224308 GN=pta PE=1 SV=3	0.005	3	1	1	1	34.8	0.766	4.735
P54425	Uncharacterized transporter YbxG OS=Bacillus subtilis (strain 168) OX=224308 GN=ybxG PE=3 SV=2	0.009	2	1	1	1	50.1	0.838	0.01
P77837	Urease subunit alpha OS=Bacillus subtilis (strain 168) OX=224308 GN=ureC PE=1 SV=1	0	1	1	1	1	61.1	0.384	0.266
P05656	Levanase OS=Bacillus subtilis (strain 168) OX=224308 GN=sacC PE=1 SV=1	0.01	1	1	1	1	75.9	0.672	0.01
P16449	KinB-signaling pathway activation protein OS=Bacillus subtilis (strain 168) OX=224308 GN=kbaA PE=4 SV=2	0	4	1	1	1	22.8	0.363	0.01
P94573	Uncharacterized isochorismatase family protein YwoC OS=Bacillus subtilis (strain 168) OX=224308 GN=ywoC PE=3 SV=2	0.003	5	1	1	1	21.1	0.415	0.219
O31542	Uncharacterized protein YfnD OS=Bacillus subtilis (strain 168) OX=224308 GN=yfnD PE=4 SV=1	0	3	1	1	1	37.1	0.013	0.01
Q99027	Sensor histidine kinase ComP OS=Bacillus subtilis (strain 168) OX=224308 GN=comP PE=2 SV=3	0.009	1	1	1	1	89.3	0.411	0.1
P55179	Peptidase T OS=Bacillus subtilis (strain 168) OX=224308 GN=pepT PE=3 SV=1	0	3	1	1	1	45.5	1.125	15.846
P39148	Serine hydroxymethyltransferase OS=Bacillus subtilis (strain 168) OX=224308 GN=glyA PE=1 SV=1	0.002	2	1	1	1	45.5	3.001	6.98
P39817	Proton/glutamate-aspartate symporter OS=Bacillus subtilis (strain 168) OX=224308 GN=gltP PE=1 SV=1	0.003	2	1	1	1	44.6	0.416	0.051
P42961	Uncharacterized protein YcsD OS=Bacillus subtilis (strain 168) OX=224308 GN=ycsD PE=3 SV=2	0.003	7	1	1	1	14.2	1.009	0.325
P54330	Phage-like element PBSX protein XkdJ OS=Bacillus subtilis (strain 168) OX=224308 GN=xkdJ PE=4 SV=1	0.003	5	1	1	1	16.7	1.243	0.422
O32211	Stress response protein YvgO OS=Bacillus subtilis (strain 168) OX=224308 GN=yvgO PE=2 SV=1	0	6	1	1	1	17.6	0.299	0.037
P94368	ADP-dependent (S)-NAD(P)H-hydrate dehydratase OS=Bacillus subtilis (strain 168) OX=224308 GN=nnrD PE=1 SV=1	0	4	1	1	1	29.9	1.892	0.351
P96707	Putative NAD(P)H nitroreductase YdgI OS=Bacillus subtilis (strain 168) OX=224308 GN=ydgI PE=3 SV=1	0	5	1	1	1	23.3	0.199	0.01
P39156	Putative sugar phosphate isomerase YwlF OS=Bacillus subtilis (strain 168) OX=224308 GN=ywlF PE=2 SV=1	0.003	5	1	1	1	16.2	1.314	0.386
O34476	Probable cysteine synthase OS=Bacillus subtilis (strain 168) OX=224308 GN=ytkP PE=3 SV=1	0	4	1	1	1	33	0.02	0.044
O32204	Putative arginine/ornithine antiporter OS=Bacillus subtilis (strain 168) OX=224308 GN=yvsH PE=3 SV=1	0	2	1	1	1	50.2	0.328	0.044
O34674	Lipid II flippase MurJ OS=Bacillus subtilis (strain 168) OX=224308 GN=murJ PE=1 SV=1	0.003	1	1	1	1	59.4	0.727	0.048
O34591	Acetoin:2,6-dichlorophenolindophenol oxidoreductase subunit beta OS=Bacillus subtilis (strain 168) OX=224308 GN=acoB PE=3 SV=3	0.003	4	1	1	1	36.8	0.957	0.01
P13267	DNA polymerase III PolC-type OS=Bacillus subtilis (strain 168) OX=224308 GN=polC PE=1 SV=2	0	1	1	1	1	162.6	1.237	0.997
O32162	FeS cluster assembly protein SufB OS=Bacillus subtilis (strain 168) OX=224308 GN=sufB PE=3 SV=1	0	2	1	1	1	52.7	0.083	0.01
O34924	Putative aminopeptidase YtoP OS=Bacillus subtilis (strain 168) OX=224308 GN=ytoP PE=3 SV=1	0	3	1	1	1	39.2	0.153	0.059
O05405	Uncharacterized protein YrhO OS=Bacillus subtilis (strain 168) OX=224308 GN=yrhO PE=4 SV=1	0	3	1	1	1	31.7	0.637	0.26
O31752	Phosphatidate cytidylyltransferase OS=Bacillus subtilis (strain 168) OX=224308 GN=cdsA PE=3 SV=1	0.003	6	1	1	1	30.2	0.743	0.093
P94522	Extracellular endo-alpha-(1->5)-L-arabinanase 1 OS=Bacillus subtilis (strain 168) OX=224308 GN=abnA PE=1 SV=3	0	3	1	1	1	35.4	0.647	0.095
P16397	Bacillopeptidase F OS=Bacillus subtilis (strain 168) OX=224308 GN=bpr PE=1 SV=2	0	1	1	1	1	154.5	1.234	0.324
O34563	ABC transporter glutamine-binding protein GlnH OS=Bacillus subtilis (strain 168) OX=224308 GN=glnH PE=2 SV=1	0.003	3	1	1	1	29.7	0.982	1.681
P18156	Glycerol uptake facilitator protein OS=Bacillus subtilis (strain 168) OX=224308 GN=glpF PE=2 SV=2	0.003	3	1	1	1	28.7	0.214	0.039
P37874	Uncharacterized protein YgxB OS=Bacillus subtilis (strain 168) OX=224308 GN=ygxB PE=4 SV=2	0.005	1	1	1	1	59.9	0.177	0.018
P55340	Protein EcsB OS=Bacillus subtilis (strain 168) OX=224308 GN=ecsB PE=4 SV=1	0.003	2	1	1	1	47.3	0.816	0.217
O34475	Putative NAD(P)H nitroreductase YfkO OS=Bacillus subtilis (strain 168) OX=224308 GN=yfkO PE=1 SV=1	0	4	1	1	1	25.6	0.505	0.228
O05410	Probable metal-binding protein YrpE OS=Bacillus subtilis (strain 168) OX=224308 GN=yrpE PE=3 SV=1	0	3	1	1	1	28.9	2.297	18.016
O05512	Mannan endo-1,4-beta-mannosidase OS=Bacillus subtilis (strain 168) OX=224308 GN=gmuG PE=1 SV=2	0	3	1	1	1	40.9	30.666	82.528
P39632	Probable biofilm-surface layer protein B OS=Bacillus subtilis (strain 168) OX=224308 GN=bslB PE=1 SV=1	0	6	1	1	1	16.7	0.071	0.01
P94420	Petrobactin import ATP-binding protein YclP OS=Bacillus subtilis (strain 168) OX=224308 GN=yclP PE=1 SV=1	0.002	3	1	1	1	28.5	2.478	0.753
P94360	Oligosaccharides import ATP-binding protein MsmX OS=Bacillus subtilis (strain 168) OX=224308 GN=msmX PE=1 SV=1	0	2	1	1	1	41.3	1.166	0.01
O06994	Oligo-1,6-glucosidase 1 OS=Bacillus subtilis (strain 168) OX=224308 GN=malL PE=1 SV=1	0.003	1	1	1	1	66	0.682	0.595
O34981	2,3,4,5-tetrahydropyridine-2,6-dicarboxylate N-acetyltransferase OS=Bacillus subtilis (strain 168) OX=224308 GN=dapH PE=1 SV=2	0.003	3	1	1	1	24.9	2.509	0.378
P37870	DNA-directed RNA polymerase subunit beta OS=Bacillus subtilis (strain 168) OX=224308 GN=rpoB PE=1 SV=2	0.002	1	1	1	1	133.6	0.73	0.401
P54422	Glutathione hydrolase proenzyme OS=Bacillus subtilis (strain 168) OX=224308 GN=ggt PE=1 SV=1	0.003	1	1	1	1	64.1	2.697	0.079
O31425	Sporulation-killing factor biosynthesis protein SkfC OS=Bacillus subtilis (strain 168) OX=224308 GN=skfC PE=1 SV=2	0.003	2	1	1	1	56.3	1.242	0.331
P94584	3-hydroxyacyl-[acyl-carrier-protein] dehydratase FabZ OS=Bacillus subtilis (strain 168) OX=224308 GN=fabZ PE=3 SV=2	0.003	6	1	1	1	15.7	0.823	0.157
P96615	UPF0699 transmembrane protein YdbS OS=Bacillus subtilis (strain 168) OX=224308 GN=ydbS PE=3 SV=1	0.003	6	1	1	1	18.1	0.501	0.075
O34457	Molybdenum cofactor biosynthesis protein B OS=Bacillus subtilis (strain 168) OX=224308 GN=moaB PE=3 SV=1	0.003	5	1	1	1	18.4	0.415	0.024
P42200	L-cystine transport system permease protein TcyB OS=Bacillus subtilis (strain 168) OX=224308 GN=tcyB PE=1 SV=1	0	3	1	1	1	26.4	0.928	0.249
P24812	Uncharacterized protein YqxI OS=Bacillus subtilis (strain 168) OX=224308 GN=yqxI PE=4 SV=1	0	9	1	1	1	17	0.623	0.01
P39586	Uncharacterized protein YwbC OS=Bacillus subtilis (strain 168) OX=224308 GN=ywbC PE=3 SV=1	0	11	1	1	1	14.4	0.172	0.01
C0SP90	Putative cytochrome bd menaquinol oxidase subunit I OS=Bacillus subtilis (strain 168) OX=224308 GN=ythA PE=1 SV=1	0.005	3	1	1	1	49.2	0.814	0.404
O07918	Uncharacterized protein YraH OS=Bacillus subtilis (strain 168) OX=224308 GN=yraH PE=3 SV=1	0	7	1	1	1	15.1	0.77	0.315
Q45577	Probable amino acid-proton symporter YbeC OS=Bacillus subtilis (strain 168) OX=224308 GN=ybeC PE=3 SV=3	0	2	1	1	1	59.2	1.249	0.01
P42978	UPF0750 membrane protein YpjC OS=Bacillus subtilis (strain 168) OX=224308 GN=ypjC PE=3 SV=2	0.003	2	1	1	1	31.9	0.69	0.145
O31994	SPbeta prophage-derived uncharacterized protein YolA OS=Bacillus subtilis (strain 168) OX=224308 GN=yolA PE=1 SV=1	0.003	5	1	1	1	17.2	4.125	0.01
O07553	Na(+)/H(+) antiporter NhaC OS=Bacillus subtilis (strain 168) OX=224308 GN=nhaC PE=1 SV=1	0	2	1	1	1	48	0.523	0.094
P07789	Spore coat protein B OS=Bacillus subtilis (strain 168) OX=224308 GN=cotB PE=4 SV=2	0	2	1	1	1	42.9	0.123	0.01
O31611	GTP pyrophosphokinase YjbM OS=Bacillus subtilis (strain 168) OX=224308 GN=yjbM PE=1 SV=1	0	4	1	1	1	24.7	0.299	0.043
P54478	UPF0750 membrane protein YqfU OS=Bacillus subtilis (strain 168) OX=224308 GN=yqfU PE=3 SV=2	0	3	1	1	1	32.5	0.583	0.109
O32000	SPbeta prophage-derived pesticidal crystal protein-like YokG OS=Bacillus subtilis (strain 168) OX=224308 GN=yokG PE=3 SV=1	0	3	1	1	1	40.7	0.258	0.028
P39816	Putative PTS system glucosamine-specific EIICBA component OS=Bacillus subtilis (strain 168) OX=224308 GN=gamP PE=2 SV=2	0	2	1	1	1	68.1	1.115	0.249
O34594	Cytochrome c-551 OS=Bacillus subtilis (strain 168) OX=224308 GN=cccB PE=1 SV=1	0	12	1	1	1	11.9	1.275	0.945
P17889	Translation initiation factor IF-2 OS=Bacillus subtilis (strain 168) OX=224308 GN=infB PE=3 SV=1	0.003	1	1	1	1	78.6	1.328	0.332
P54547	Glucose-6-phosphate 1-dehydrogenase OS=Bacillus subtilis (strain 168) OX=224308 GN=zwf PE=1 SV=2	0.003	1	1	1	1	55.6	1.848	0.461
O32106	Probable cytosol aminopeptidase OS=Bacillus subtilis (strain 168) OX=224308 GN=pepA PE=3 SV=1	0.003	2	1	1	1	53.6	0.757	0.918
P11998	6,7-dimethyl-8-ribityllumazine synthase OS=Bacillus subtilis (strain 168) OX=224308 GN=ribH PE=1 SV=2	0	5	1	1	1	16.3	3.955	43.453
P10726	RNA polymerase sigma-D factor OS=Bacillus subtilis (strain 168) OX=224308 GN=sigD PE=1 SV=2	0.009	3	1	1	1	29.4	1.085	3.146
O34714	Oxalate decarboxylase OxdC OS=Bacillus subtilis (strain 168) OX=224308 GN=oxdC PE=1 SV=1	0	3	1	1	1	43.5	0.586	0.358
O31788	Serine protease AprX OS=Bacillus subtilis (strain 168) OX=224308 GN=aprX PE=1 SV=1	0	2	1	1	1	47.9	0.156	0.052
O31555	Uncharacterized lipoprotein YfjD OS=Bacillus subtilis (strain 168) OX=224308 GN=yfjD PE=3 SV=1	0.003	4	1	1	1	21.7	0.538	0.01
P11018	Major intracellular serine protease OS=Bacillus subtilis (strain 168) OX=224308 GN=isp PE=1 SV=2	0	3	1	1	1	33.8	0.706	0.01
O34320	Uncharacterized protein FadG OS=Bacillus subtilis (strain 168) OX=224308 GN=fadG PE=2 SV=2	0.003	1	1	1	1	64	3.59	0.651
P49814	Malate dehydrogenase OS=Bacillus subtilis (strain 168) OX=224308 GN=mdh PE=1 SV=3	0.003	2	1	1	1	33.6	0.241	0.371
P14205	Putative esterase ComA2 OS=Bacillus subtilis (strain 168) OX=224308 GN=yuxO PE=3 SV=2	0.003	8	1	1	1	13.7	0.317	0.181
O05269	GMP reductase OS=Bacillus subtilis (strain 168) OX=224308 GN=guaC PE=2 SV=2	0	2	1	1	1	35.8	0.89	0.061
P54608	Hydrolase YhcX OS=Bacillus subtilis (strain 168) OX=224308 GN=yhcX PE=3 SV=2	0.003	2	1	1	1	60.2	0.213	0.01
P96616	UPF0699 transmembrane protein YdbT OS=Bacillus subtilis (strain 168) OX=224308 GN=ydbT PE=3 SV=1	0	2	1	1	1	56.8	0.306	0.032
O34541	Uncharacterized protein YoaW OS=Bacillus subtilis (strain 168) OX=224308 GN=yoaW PE=3 SV=1	0.003	6	1	1	1	16.6	0.091	0.01
O34348	Fe(3+)-citrate-binding protein YfmC OS=Bacillus subtilis (strain 168) OX=224308 GN=yfmC PE=2 SV=1	0	2	1	1	1	35	2.228	12.004
P94546	UPF0719 transmembrane protein YshE OS=Bacillus subtilis (strain 168) OX=224308 GN=yshE PE=3 SV=1	0	7	1	1	1	15	0.465	0.01
P71067	L-lactate permease OS=Bacillus subtilis (strain 168) OX=224308 GN=lutP PE=1 SV=2	0	1	1	1	1	59.7	0.693	0.033
P17820	Chaperone protein DnaK OS=Bacillus subtilis (strain 168) OX=224308 GN=dnaK PE=1 SV=3	0	1	1	1	1	66	1.553	0.92
P45710	Protein CcdC OS=Bacillus subtilis (strain 168) OX=224308 GN=ccdC PE=4 SV=1	0	6	1	1	1	18.1	0.605	0.049
O31796	RNA-binding protein Hfq OS=Bacillus subtilis (strain 168) OX=224308 GN=hfq PE=1 SV=1	0.002	10	1	1	1	8.5	0.1	0.058
O32031	Uncharacterized membrane protein YrrS OS=Bacillus subtilis (strain 168) OX=224308 GN=yrrS PE=4 SV=1	0.003	3	1	1	1	25.3	1.141	2.415
O31766	Uncharacterized zinc protease YmfH OS=Bacillus subtilis (strain 168) OX=224308 GN=ymfH PE=3 SV=2	0	2	1	1	1	48.9	0.517	0.297
P42412	Malonate-semialdehyde dehydrogenase OS=Bacillus subtilis (strain 168) OX=224308 GN=iolA PE=1 SV=1	0.003	2	1	1	1	53.4	0.877	0.398
O07599	Uncharacterized membrane protein YhfA OS=Bacillus subtilis (strain 168) OX=224308 GN=yhfA PE=4 SV=1	0.007	2	1	1	1	48.8	0.512	0.6
P45914	Uncharacterized protein YqaR OS=Bacillus subtilis (strain 168) OX=224308 GN=yqaR PE=4 SV=2	0	5	1	1	1	18.1	2.598	0.052
O32105	Putative amino acid transporter YuiF OS=Bacillus subtilis (strain 168) OX=224308 GN=yuiF PE=4 SV=1	0	2	1	1	1	45.9	0.725	0.163
